# Supplementary material for: Identification and validation of circulating miRNAs as endogenous controls in obstructive sleep apnea
Source: PLoS One. 2019 Mar 13;14(3):e0213622. doi: 10.1371/journal.pone.0213622 (PMC6415855; doi:10.1371/journal.pone.0213622)
Supplement: S1 Dataset — (TXT) [file pone.0213622.s001.txt]

	Group	BMI (kg/m2)	Hip perimeter (cm)	Waist perimeter (cm)	Age (years)	Physical activity	Gender	AHI (events/h)	TSat90 (%)
2	Non-OSA	34.88	119	110	35	Sedentary	Male	0.63	0.06
5	OSA	30.22	106	113	25	Sedentary	Male	28.14	0.21
7	OSA	34.9	113	108	57	Moderate	Male	49.16	1.65
8	OSA	25.41	81	87	42	Sedentary	Male	61.78	3.96
12	Non-OSA	30.12	98	103	51	Sedentary	Male	7.7	0
24	OSA	24.94	87	104	27	Moderate	Male	32.42	0.28
36	OSA	35.23	116	116	45	Sedentary	Male	22.6	0.23
38	OSA	26.52	105	102	51	Moderate	Male	15.75	75.51
43	OSA	25.86	101	101	54	Sedentary	Male	44.46	0.33
45	Non-OSA	22.92	82	86	39	Active	Male	11.38	0
49	OSA	24.29	101	107	42	Active	Male	37.32	0.33
53	OSA	30.56	109	116	54	Moderate	Male	29.72	2.28
55	Non-OSA	23.36	89	108	47	Active	Male	5.9	0
59	OSA	26.48	102	104	52	Sedentary	Male	45.2	0.8
60	Non-OSA	23.26	89	94	49	Sedentary	Male	9.45	0.64
63	OSA	23.63	96	102	57	Moderate	Male	20.9	11.1
64	OSA	28.09	107	106	53	Sedentary	Male	29.63	2.97
68	OSA	27.95	90	98	29	Sedentary	Male	22.87	0.2
70	OSA	27.01	97	95	50	Sedentary	Male	86.91	8.37
73	OSA	30.86	103	104	51	Moderate	Male	30.52	5.46
79	OSA	24.57	93	100	60	Moderate	Male	27.5	0.3
80	Non-OSA	26.92	92	101	59	Moderate	Male	5.01	0.16
81	Non-OSA	26.9	106	104	48	Sedentary	Male	7.02	0.59
82	OSA	26.9	101	101	58	Sedentary	Male	21.98	0
83	Non-OSA	23.06	86	97	40	Moderate	Male	11.3	0.1
84	OSA	27.18	103	108	40	Sedentary	Male	23.45	0.22
85	OSA	26.24	99	101	55	Sedentary	Male	32.8	4.1
86	OSA	29.41	100	109	49	Moderate	Male	31.55	11.59
87	OSA	26.82	99	100	55	Sedentary	Male	54.25	9.65
88	OSA	27.52	99	98	44	Active	Male	50.8	2.4
90	OSA	31.32	106	107	45	Sedentary	Male	32.16	0
91	OSA	25.41	92	96	52	Moderate	Male	49.8	2.7
92	OSA	27.18	101	106	57	Sedentary	Male	65.75	13.31
93	OSA	34.94	118	113	56	Sedentary	Male	24.37	1.82
94	OSA	30.5	111	110	59	Moderate	Male	28.65	6.31
95	OSA	26.22	97	101	55	Moderate	Male	41	0.6
96	Non-OSA	25.57	91	101	60	Active	Male	11.6	0.1
97	OSA	27.77	111	110	56	Active	Male	163.9	99.5
98	OSA	24.34	91	96	25	Moderate	Male	86.4	7.1
99	Non-OSA	26.73	94	104	57	Moderate	Male	9.2	0
