# Supplementary material for: Identification and validation of circulating miRNAs as endogenous controls in obstructive sleep apnea
Source: PLoS One. 2019 Mar 13;14(3):e0213622. doi: 10.1371/journal.pone.0213622 (PMC6415855; doi:10.1371/journal.pone.0213622)
Supplement: S2 Dataset — (TXT) [file pone.0213622.s002.txt]

	Group	BMI (kg/m2)	Hip perimeter (cm)	Waist perimeter (cm)	Age (years)	Physical activity	Gender	AHI (events/h)	TSat90 (%)
1	OSA	35.38	102	115	44	Moderate	Female	16.02	0.21
3	Non-OSA	29.25	97	113	42	Sedentary	Female	5.18	0.2
4	Non-OSA	34.21	113	118	40	Sedentary	Female	9.55	0.03
6	OSA	32.1	112	108	40	Moderate	Male	85.14	31.09
9	OSA	30.48	107	106	48	Sedentary	Male	85.21	30.14
10	OSA	29.76	99	100	52	Sedentary	Male	23.33	0.08
11	OSA	32.45	115	111	57	Sedentary	Male	59.14	31.28
13	Non-OSA	38.53	113	117	47	Sedentary	Female	5.9	0
14	OSA	32.56	118	113	55	Sedentary	Male	22.5	5.4
15	OSA	34.65	117	112	41	Sedentary	Male	85.97	39.32
16	OSA	36.07	123	121	57	Sedentary	Male	68.69	0.72
17	OSA	35.14	116	110	41	Moderate	Male	81.88	81.95
18	Non-OSA	28.72	103	111	42	Active	Male	0.7	0
19	OSA	36	108	113	55	Active	Female	78.1	20.96
20	Non-OSA	22.31	83	94	33	Sedentary	Male	7.19	1.21
21	OSA	29.31	108	111	24	Moderate	Male	56.89	2.38
22	OSA	28.74	#N/A	100	48	Sedentary	Male	36.69	3.72
23	OSA	21.83	91	104	34	Active	Male	41.05	1.97
25	Non-OSA	41.87	130	125	50	Sedentary	Male	13.47	2.99
26	OSA	29.28	100	106	61	Moderate	Female	36.69	0.9
27	OSA	38.45	118	120	55	Sedentary	Female	31.78	5.64
28	OSA	37.24	129	125	42	Moderate	Male	31.48	8.22
29	OSA	28.41	98	108	53	Active	Male	48.45	2.69
30	OSA	25.21	85	99	45	Moderate	Male	32.74	0.82
31	Non-OSA	25.54	90	101	54	Active	Male	5.6	0
32	OSA	35.66	116	104	60	Sedentary	Male	78.33	34.85
33	Non-OSA	39.74	130	119	59	Sedentary	Male	12.06	0.54
34	Non-OSA	30.49	102	116	53	Sedentary	Female	7.4	0
35	OSA	44.42	130	121	52	Sedentary	Male	112.89	54.4
37	Non-OSA	33.34	105	99	42	Moderate	Female	4.43	0.72
39	OSA	33.6	113	111	57	Sedentary	Female	44.74	9.03
40	OSA	44.04	133	126	56	Moderate	Male	89.07	70.14
41	OSA	26.73	94	103	43	#N/A	Male	35.77	0.37
42	OSA	32.12	105	112	44	Moderate	Male	50.99	3.23
44	OSA	27.11	103	111	51	Sedentary	Female	22.11	1.31
46	Non-OSA	26	96	#N/A	45	Sedentary	Male	7.64	0.32
47	Non-OSA	26.3	90	104	21	Moderate	Female	8.27	0
48	OSA	34.24	107	115	49	Moderate	Female	16.25	0.51
50	Non-OSA	24.33	80	98	32	Active	Male	0.5	0
51	Non-OSA	37.02	118	110	47	Sedentary	Male	14.51	0.13
52	OSA	42.17	122	128	56	Moderate	Female	73.88	44.05
54	OSA	35.57	112	114	49	Moderate	Male	41.73	15.21
56	Non-OSA	26.9	93	9	44	Active	Male	8.8	0
57	OSA	29.42	103	106	43	Sedentary	Male	24.2	0.5
58	Non-OSA	23.96	113	114	47	Moderate	Male	11.31	0.34
61	Non-OSA	28.69	107	111	52	Active	Male	8.48	0.28
62	Non-OSA	41.33	138	143	37	Moderate	Female	2.28	0.11
65	OSA	36	#N/A	#N/A	55	Sedentary	Male	25.39	2.02
66	Non-OSA	30.33	104	108	50	Moderate	Male	8.83	0
67	OSA	44.11	123	120	58	Moderate	Male	25.42	7.95
69	OSA	28.41	106	106	58	Moderate	Male	84.32	2.61
71	Non-OSA	36.11	107	124	51	Moderate	Female	0.16	0.32
72	OSA	39.89	124	125	51	Active	Male	57.58	4.9
74	OSA	34.24	121	116	47	Sedentary	Male	20.16	1.87
75	OSA	37.86	126	120	53	Moderate	Male	19.7	13.4
76	OSA	28.7	99	108	36	Sedentary	Male	50.3	2.96
77	OSA	39.1	105	136	49	Sedentary	Female	24.93	4.56
78	OSA	28	90	100	57	Moderate	Female	24.4	3.9
89	OSA	21.31	87	94	53	Moderate	Male	35	18.1
100	OSA	21.97	82	100	40	Active	Male	19.2	0.1
