# Supplementary material for: Identification and validation of circulating miRNAs as endogenous controls in obstructive sleep apnea
Source: PLoS One. 2019 Mar 13;14(3):e0213622. doi: 10.1371/journal.pone.0213622 (PMC6415855; doi:10.1371/journal.pone.0213622)
Supplement: S3 Dataset — (TXT) [file pone.0213622.s003.txt]

hsa-miR-103	hsa-miR-140	hsa-miR-145	hsa-miR-186	hsa-miR-21	hsa-miR-27a	hsa-miR-29a	hsa-miR-106a	Group
23.74194	23.77553	24.98752	23.75627	21.56832	22.9903	24.98961	19.15223	Non-OSA
20.17086	19.65714	19.85409	20.85335	19.36251	20.13693	21.43708	15.32391	OSA
22.29045	21.98494	22.962	22.26875	20.954	21.82557	23.27373	17.92722	OSA
26.64389	26.80458	25.8897	26.97683	24.47473	25.25842	28.29991	21.70391	OSA
27.08501	26.21233	27.27319	27.06887	24.89778	27.25419	27.29393	22.13336	Non-OSA
23.96306	23.11097	24.47456	23.57409	21.6157	22.0565	23.8702	18.94895	OSA
26.07139	25.81008	26.0004	25.25832	23.99652	24.82223	26.88661	21.22178	OSA
23.67438	22.57852	23.54921	23.01958	21.52482	22.96293	24.38109	18.63535	OSA
23.29529	22.06621	23.87095	22.64103	21.06756	22.29285	23.98611	18.23541	OSA
23.66258	22.90234	23.88252	23.43845	21.90234	22.64727	24.13972	18.67753	Non-OSA
22.74176	22.28168	22.92078	22.88589	21.28852	21.80957	24.26917	17.99737	OSA
25.77651	24.48921	25.60826	25.36614	23.10885	24.63663	26.00975	20.52248	OSA
24.51533	23.883	24.03201	24.04386	22.93253	23.29322	25.60221	19.47641	Non-OSA
25.2031	25.86801	25.60863	25.42977	24.03799	23.36327	26.45777	20.46546	OSA
28.04533	29.04521	30.10501	29.38879	27.01956	28.95224	29.75441	23.5144	Non-OSA
27.83843	26.42045	26.6634	27.0363	25.24291	26.5615	28.29526	22.25307	OSA
31.38833	30.44787	29.49797	29.51772	27.73324	30.43686	31.20879	25.54436	OSA
27.19375	26.90301	27.16284	27.70958	25.07984	27.27581	28.26916	22.38755	OSA
22.19833	21.11378	21.78752	21.95659	20.1352	21.34542	22.94017	17.16189	OSA
29.42366	30.38889	29.15306	28.66761	27.30299	27.12234	31.61315	25.01731	OSA
28.68184	28.41562	29.0398	28.71116	26.59768	28.57431	29.70993	24.04387	OSA
26.0304	25.48039	26.93056	25.88455	24.28231	25.29846	27.02021	21.22309	Non-OSA
25.18272	24.49763	25.75321	25.59734	23.22347	24.86116	26.22998	20.39386	Non-OSA
30.35094	29.68779	30.26567	31.43285	28.17672	29.85382	30.47333	25.76168	OSA
24.0637	22.96319	24.10081	24.10905	21.72792	23.29628	24.8088	18.98199	Non-OSA
24.08657	23.04897	25.74844	24.08826	22.00197	23.46009	24.85104	19.03358	OSA
21.12588	19.98207	21.25101	20.86129	18.93667	20.428	22.18767	16.13496	OSA
23.79953	23.20556	24.21505	23.81515	22.73739	23.06067	24.98832	19.07191	OSA
28.67276	30.20653	28.50515	28.74746	28.14112	27.64641	30.00159	24.35341	OSA
26.87708	25.60317	26.64821	25.73858	23.76208	25.35582	26.72617	21.06252	OSA
22.93166	22.34126	24.66873	23.39074	21.96982	22.94247	23.80942	18.14661	OSA
26.12397	26.39629	26.23579	25.62303	24.4209	24.69943	27.31246	21.67468	OSA
25.15927	24.11563	25.09999	25.1797	23.00213	24.35943	25.52298	20.24604	OSA
25.79707	25.8099	26.29393	25.54609	24.60209	25.09609	26.61121	21.18458	OSA
24.90946	24.76554	25.3873	24.35605	23.71522	23.90191	25.84483	20.37174	OSA
22.43676	21.977	22.87183	22.68685	21.50273	21.78885	23.90856	17.73488	OSA
29.80573	30.21366	30.9944	30.40497	28.37701	28.21936	30.83718	24.98721	Non-OSA
22.55641	21.98069	23.61044	22.61722	20.91466	22.00652	23.92179	18.0412	OSA
21.95588	21.55567	23.36306	22.41921	20.62743	21.82389	23.45203	17.31003	OSA
33.4654	33.47306	35.27917	#N/A	31.11843	30.30602	32.99316	28.41893	Non-OSA
