# Supplementary material for: Identification and validation of circulating miRNAs as endogenous controls in obstructive sleep apnea
Source: PLoS One. 2019 Mar 13;14(3):e0213622. doi: 10.1371/journal.pone.0213622 (PMC6415855; doi:10.1371/journal.pone.0213622)
Supplement: S4 Dataset — (TXT) [file pone.0213622.s004.txt]

miR-103	miR-106a	miR-140	miR-145	miR-186	miR-21	miR-27a	miR-29a	Group
23.713226	18.2129	22.804205	24.498396	23.002136	21.896873	21.21858	24.776064	OSA
28.641626	22.376455	28.330105	28.765446	28.001461	27.131548	25.869045	28.973827	Non-OSA
24.111753	18.808409	23.38885	23.737082	23.480236	22.77657	22.192879	25.294727	Non-OSA
22.392475	17.968327	22.172113	24.065575	22.141867	21.70816	21.07843	23.252682	OSA
22.407095	17.507603	22.08674	22.513708	22.245728	21.986305	20.880447	23.678293	OSA
21.810286	16.771608	21.30083	22.161842	21.46496	21.01891	19.75486	23.066715	OSA
26.294401	20.847923	25.582415	27.772661	24.897898	24.514803	23.91227	26.966831	OSA
28.819729	23.073595	28.4463	28.13718	27.329971	26.339954	25.625023	28.922009	Non-OSA
29.201096	24.577408	29.862679	29.809435	29.481527	28.696928	29.076687	30.24984	OSA
23.694508	17.93734	22.388838	24.547306	23.13479	21.86016	21.672113	23.889156	OSA
27.61005	22.16786	26.620977	27.917856	25.596762	25.520992	26.003742	26.926266	OSA
32.549423	25.285995	31.866295	30.6768	30.029724	28.916636	30.609571	31.405222	OSA
22.812523	17.60927	21.870659	24.25803	22.11917	21.249598	21.273949	23.884836	Non-OSA
27.842363	22.486988	27.816154	27.151058	27.143517	25.706102	26.080036	28.22682	OSA
24.303461	18.843044	23.066547	25.381844	23.491032	21.97717	22.291737	24.984697	Non-OSA
24.360851	18.197376	22.881231	24.047037	23.498888	22.00789	21.972824	24.512669	OSA
27.629816	22.409546	27.443144	29.0623	26.6765	25.523489	25.731398	27.903587	OSA
24.266691	18.960878	23.71164	25.267076	23.6588	22.685583	22.543512	25.497757	OSA
23.585148	16.868029	21.215607	22.655386	21.769575	20.596035	20.49629	23.497007	Non-OSA
26.977325	21.427029	26.178795	27.898565	26.42838	24.910559	24.933165	27.165184	OSA
24.457642	18.668297	23.457687	24.196682	23.565077	22.346897	22.756212	24.972076	OSA
23.78486	18.37357	22.452496	23.57179	22.994366	21.98713	21.789427	24.289886	OSA
22.890059	17.798092	21.953167	22.958258	22.956738	21.507498	21.344236	23.718008	OSA
24.330246	18.950068	23.319927	24.51147	23.705761	22.631157	22.156557	25.213554	OSA
22.70908	17.782545	23.146612	24.205044	22.83838	22.34363	20.954325	24.081154	Non-OSA
24.549591	20.07674	24.77128	26.624582	23.635828	23.919184	22.625769	26.029888	OSA
31.222065	25.11162	30.268446	29.74465	28.832224	27.359406	27.188559	29.80753	Non-OSA
22.983072	17.593615	21.807259	23.469725	22.600033	21.471712	21.231031	23.905607	Non-OSA
23.860167	19.000195	23.93986	25.200277	23.41232	22.879635	21.941904	24.893732	OSA
26.264153	22.039232	26.794744	26.2904	26.107452	25.05519	24.312963	27.529879	Non-OSA
24.680592	19.25939	24.296307	25.827873	23.90218	23.84635	22.715275	26.026197	OSA
25.287632	19.903252	25.079395	27.043253	24.33541	24.636637	23.818438	26.176935	OSA
23.004616	17.550507	22.363596	23.018684	22.884373	21.775978	21.154066	24.094736	OSA
24.717916	19.36937	24.183619	25.450502	23.982357	23.743082	23.27146	25.805164	OSA
23.357655	18.163208	22.65171	23.411013	22.896976	22.317156	22.103075	24.608791	OSA
26.987528	22.194376	27.724806	28.52547	26.355415	25.840578	25.306002	27.893396	Non-OSA
22.859251	17.9518	22.226904	23.157104	22.273745	21.747078	21.773058	24.67174	Non-OSA
26.372543	22.004316	27.660742	28.861488	26.885185	25.874847	25.25544	29.055645	OSA
24.837502	19.989132	24.908115	26.363773	24.49183	23.983656	22.822927	26.69513	Non-OSA
20.35638	15.730835	20.025768	21.07212	20.246826	19.760725	19.231411	22.046776	Non-OSA
27.10648	22.091784	27.698982	27.626532	26.97951	25.70555	25.096376	29.252596	OSA
27.709099	22.874866	27.595663	28.478743	26.908741	26.23581	25.158865	28.1323	OSA
24.081196	19.214766	23.454023	24.776104	23.448528	22.969358	22.515503	25.79243	Non-OSA
24.063353	18.62798	23.61664	26.31128	23.677765	23.365286	22.647552	25.16727	OSA
26.315783	20.82748	26.162033	28.924429	25.875801	25.5943	24.254475	27.080774	Non-OSA
29.572342	23.233807	28.676199	28.189707	28.065186	26.897112	24.2125	29.28476	Non-OSA
24.635103	19.77778	24.905714	24.922571	23.380373	23.388046	21.912565	25.617666	Non-OSA
22.720459	18.464264	22.755424	24.367092	22.659603	21.932474	21.246677	24.476385	OSA
25.726221	20.425323	25.214521	26.962118	25.131971	24.001509	23.558708	26.052017	Non-OSA
33.704357	27.19735	30.85012	26.581675	30.727703	27.585867	28.799477	30.004366	OSA
26.69836	22.146343	27.406126	28.375027	25.842264	25.049652	24.653606	28.54847	OSA
23.303823	17.992102	22.749083	24.435242	23.140284	22.533644	22.229607	25.00465	Non-OSA
25.69841	20.252563	25.410189	27.015347	25.380178	24.895578	24.530632	26.735704	OSA
28.336298	22.846676	27.854479	29.403118	27.474703	27.308653	26.745138	29.400726	OSA
29.375198	22.685093	28.314772	28.318586	27.486158	27.091629	25.825478	29.03232	OSA
26.771904	21.45488	26.67817	27.598518	26.589558	25.730713	25.343176	27.800703	OSA
27.30422	22.34323	28.039448	26.626759	27.22043	25.882397	25.309786	28.822697	OSA
24.074657	19.104336	23.790764	25.259806	23.083874	22.71186	21.978186	25.19851	OSA
26.44642	20.941153	25.268135	26.663683	25.403753	24.634258	24.247465	26.216906	OSA
22.60869	17.87665	22.344097	23.441973	22.395908	22.003597	21.521528	24.29107	OSA
