# Supplementary material for: Identification and validation of circulating miRNAs as endogenous controls in obstructive sleep apnea
Source: PLoS One. 2019 Mar 13;14(3):e0213622. doi: 10.1371/journal.pone.0213622 (PMC6415855; doi:10.1371/journal.pone.0213622)
Supplement: S5 Dataset — (TXT) [file pone.0213622.s005.txt]

Group	hsa-miR-103-000439	hsa-miR-140-001187	hsa-miR-145-002278	hsa-miR-186-002285	hsa-miR-21-000397	hsa-miR-27a-000408	hsa-miR-29a-002112	hsa-miR-106a-002169
Non-OSA	0.076356375	0.109946375	1.321936375	0.090686375	-2.097263625	-0.675283625	1.324026375	-4.513353625
OSA	-0.492014	-1.005734	-0.808784	0.190476	-1.300364	-0.525944	0.774206	-5.338964
OSA	-0.185946125	-0.491456125	0.485603875	-0.207646125	-1.522396125	-0.650826125	0.797333875	-4.549176125
OSA	0.15138625	0.31207625	-0.60280375	0.48432625	-2.01777375	-1.23408375	1.80740625	-4.78859375
Non-OSA	0.83954325	-0.03313675	1.02772325	0.82340325	-1.34768675	1.00872325	1.04846325	-4.11210675
OSA	0.477913625	-0.374176375	0.989413625	0.088943625	-1.869446375	-1.428646375	0.385053625	-4.536196375
OSA	0.256384	-0.004926	0.185394	-0.556686	-1.818486	-0.992776	1.071604	-4.593226
OSA	0.423226	-0.672634	0.298056	-0.231574	-1.726334	-0.288224	1.129936	-4.615804
OSA	0.34121375	-0.88786625	0.91687375	-0.31304625	-1.88651625	-0.66122625	1.03203375	-4.71866625
Non-OSA	0.265524375	-0.494715625	0.485464375	0.041394375	-1.494715625	-0.749785625	0.742664375	-4.719525625
OSA	-0.11745	-0.57753	0.06157	0.02668	-1.57069	-1.04964	1.40996	-4.86184
OSA	0.7643975	-0.5229025	0.5961475	0.3540275	-1.9032625	-0.3754825	0.9976375	-4.4896325
Non-OSA	0.217014625	-0.415315375	-0.266305375	-0.254455375	-1.365785375	-1.005095375	1.303894625	-4.821905375
OSA	-0.057993	0.606917	0.347537	0.168677	-1.223103	-1.897823	1.196677	-4.795633
Non-OSA	-0.33171525	0.66816475	1.72796475	1.01174475	-1.35748525	0.57519475	1.37736475	-4.86264525
OSA	1.13995075	-0.27802925	-0.03507925	0.33782075	-1.45556925	-0.13697925	1.59678075	-4.44540925
OSA	2.019491875	1.079031875	0.129131875	0.148881875	-1.635598125	1.068021875	1.839951875	-3.824478125
OSA	0.591386125	0.300646125	0.560476125	1.107216125	-1.522523875	0.673446125	1.666796125	-4.214813875
OSA	0.10040575	-0.98414425	-0.31040425	-0.14133425	-1.96272425	-0.75250425	0.84224575	-4.93603425
OSA	0.451487625	1.416717625	0.180887625	-0.304562375	-1.669182375	-1.849832375	2.640977625	-3.954862375
OSA	0.4159865	0.1497665	0.7739465	0.4453065	-1.6681735	0.3084565	1.4440765	-4.2219835
Non-OSA	0.27216575	-0.27784425	1.17232575	0.12631575	-1.47592425	-0.45977425	1.26197575	-4.53514425
Non-OSA	0.16932325	-0.51576675	0.73981325	0.58394325	-1.78992675	-0.15223675	1.21658325	-4.61953675
OSA	0.333127375	-0.330022625	0.247857375	1.415037375	-1.841092625	-0.163992625	0.455517375	-4.256132625
Non-OSA	0.303832875	-0.796677125	0.340942875	0.349182875	-2.031947125	-0.463587125	1.048932875	-4.777877125
OSA	0.398724125	-0.638875875	2.060594125	0.400414125	-1.685875875	-0.227755875	1.163194125	-4.654265875
OSA	0.312537994	-0.831272006	0.437667994	0.047947994	-1.876672006	-0.385342006	1.374327994	-4.678382006
OSA	-0.19381675	-0.78778675	0.22170325	-0.17819675	-1.25595675	-0.93267675	0.99497325	-4.92143675
OSA	-0.02450175	1.50926825	-0.19211175	0.05019825	-0.55614175	-1.05085175	1.30432825	-4.34385175
OSA	1.508746875	0.234836875	1.279876875	0.370246875	-1.606253125	-0.012513125	1.357836875	-4.305813125
OSA	0.004474	-0.585926	1.741544	0.463554	-0.957366	0.015284	0.882234	-4.780576
OSA	0.120938375	0.393258375	0.232758375	-0.380001625	-1.582131625	-1.303601625	1.309428375	-4.328351625
OSA	0.37227975	-0.67136025	0.31299975	0.39270975	-1.78486025	-0.42756025	0.73598975	-4.54095025
OSA	0.066961875	0.079791875	0.563821875	-0.184018125	-1.128018125	-0.634018125	0.881101875	-4.545528125
OSA	-0.192765875	-0.336685875	0.285074125	-0.746175875	-1.387005875	-1.200315875	0.742604125	-4.730485875
OSA	-0.2820395	-0.7417995	0.1530305	-0.0319495	-1.2160695	-0.9299495	1.1897605	-4.9839195
Non-OSA	0.27263525	0.68056525	1.46130525	0.87187525	-1.15608475	-1.31373475	1.30408525	-4.54588475
OSA	-0.137265375	-0.712985375	0.916764625	-0.076455375	-1.779015375	-0.687155375	1.228114625	-4.652475375
OSA	-0.20411675	-0.60432675	1.20306325	0.25921325	-1.53256675	-0.33610675	1.29203325	-4.84996675
